# Supplementary material for: The Influence of Synthesis Conditions on the Antioxidant Activity of Selenium Nanoparticles
Source: Molecules. 2022 Apr 12;27(8):2486. doi: 10.3390/molecules27082486 (PMC9026813; doi:10.3390/molecules27082486)
Supplement: Supplementary file 1 [file molecules-27-02486-s001.zip]

Archive with 1 entries (1 files):
- molecules-1642400-supplementary.pdf
